# Supplementary material for: Diversity, spatial distribution and activity of fungi in freshwater ecosystems
Source: PeerJ. 2019 Feb 21;7:e6247. doi: 10.7717/peerj.6247 (PMC6387782; doi:10.7717/peerj.6247)
Supplement: Table S1 [file peerj-07-6247-s004.xlsx]

## Sheet: Feuil1
	Lakes	Read numbers
	Cournon	224386
	Fades	357322
	Grangent	280491
	Sep	6853
	Aydat	117589
	Eguzon	516355
	Vichy	145358
	Villerest	5232
	Pavin	626172
	Godivelle	8862
	RocheMoines	441632
	Leman	771890
	Anterne	16144
	Bourget	559994
	Aiguebelette	240492
	FAS3	18067
	FAS4	7383
	HL15	38182
	HL5	38041
	LacA	69049
	LacWH	82650
	SaintRobert	233781
	LaClaye	90154
	Garbard	145156
	EtangVallees	111176
	SaintAnneBrook	81520
	Morcille	804297
	RiviereA	16
	RiviereB	202
	Sup Table 1: Numbers of clean reads affiliated to eukaryotes for each study
